# Supplementary material for: Sandpipers go with the flow: Correlations between estuarine conditions and shorebird abundance at an important stopover on the Pacific Flyway
Source: Ecol Evol. 2021 Feb 28;11(6):2828–41. doi: 10.1002/ece3.7240 (PMC7981218; doi:10.1002/ece3.7240)
Supplement: Supplementary file 1 — Supplementary Material [file ECE3-11-2828-s001.r]

# INPUT DATA AND LOAD REQUIRED PACKAGES
library(tidyverse)
library(lme4)
library(PerformanceAnalytics)
library(corrplot)
library(cowplot)
library(lmerTest)
library(ggplot2)
library(mgcv)
library(reshape2)
library(zoo)
library(wesanderson)
library(merTools)
library(piecewiseSEM)
library(gridExtra)
library(viridis)


#set the working directory
setwd('C:/Users/dreverm/Documents/ShorebirdMonitoring/RobertsBankShorebirdSurveys/Canham correlates/')

E <- read.csv('Roberts Bank counts and correlates (1991-2019).csv')
summary(E)   
   
### CHECK FOR CORRELATIONS AMONG EXPLANATORY VARIABLES

## make correlation matrix
res2 <- Hmisc::rcorr(as.matrix(E[,c('elev.range' , 'IR', 'Total.Precip..mm.' , 'avg.temp.day', 'u' ,'v', 'Discharge', 'Windspd' ,   'WindDeg')]))
res2
## make a correlation plot with insignificant correlations left blank
corrplot::corrplot(res2$r, type="upper", order="hclust", 
         p.mat = res2$P, sig.level = 0.05, insig = "blank")
		 
		 
## another correlation with the correlation coefficients 
PerformanceAnalytics::chart.Correlation(E[,c('elev.range' , 'IR', 'Total.Precip..mm.' ,  'avg.temp.day','u' ,'v', 'Discharge', 'Windspd' ,      'WindDeg' )],
histogram=FALSE,  pch=19 ) 


  
## SEASONAL AND ANNUAL PATTERNS IN THE COVARIATES

gam.preds <- expand.grid(
Env.Cov = c('elev.range' , 'IR', 'Total.Precip..mm.' ,  'avg.temp.day','u' , 'Discharge'  ),
DOY = c(min(E$DOY):max(E$DOY)),
Year = c(min(E$Year):max(E$Year)  )  ,
pred = NA)

gam.P.values <- data.frame (Env.Cov  = c('elev.range' , 'IR', 'Total.Precip..mm.' ,  'avg.temp.day','u' , 'Discharge'  ),
Year.P = NA,
doy.P = NA)

## calculate the predicted values from gam model
for (i in 1:6)
{
E$Env.Cov <- E[,c('elev.range' , 'IR', 'Total.Precip..mm.' ,  'avg.temp.day','u' , 'Discharge'  )[i]]     #,'v',

env.model <- mgcv::gam(Env.Cov ~ s(Year, k = 5) + s(DOY, k = 5), data = E)
summary(env.model)$s.table[,4]
#plot(env.model)

gam.P.values[gam.P.values$Env.Cov == c('elev.range' , 'IR', 'Total.Precip..mm.' ,  'avg.temp.day','u' , 'Discharge'  )[i],][,c(2:3)] <- summary(env.model)$s.table[,4]

gam.preds[gam.preds$Env.Cov == c('elev.range' , 'IR', 'Total.Precip..mm.' ,  'avg.temp.day','u' , 'Discharge'  )[i],]$pred <- predict(env.model,
gam.preds[gam.preds$Env.Cov == c('elev.range' , 'IR', 'Total.Precip..mm.' ,  'avg.temp.day','u' , 'Discharge'  )[i],])

with(gam.preds[gam.preds$Env.Cov == c('elev.range' , 'IR', 'Total.Precip..mm.' ,  'avg.temp.day','u' , 'Discharge'  )[i],],
plot(DOY,pred, las = 1, main = c('elev.range' , 'IR', 'Total.Precip..mm.' ,  'avg.temp.day','u' , 'Discharge'  )[i]))

with(gam.preds[gam.preds$Env.Cov == c('elev.range' , 'IR', 'Total.Precip..mm.' ,  'avg.temp.day','u' , 'Discharge'  )[i],],
plot(Year,pred, las = 1, main = c('elev.range' , 'IR', 'Total.Precip..mm.' ,  'avg.temp.day','u' , 'Discharge'  )[i]))

print(paste('############  ', c('elev.range' , 'IR', 'Total.Precip..mm.' ,  'avg.temp.day','u' , 'Discharge'  )[i]))
print(summary(env.model)$s.table )


} 
 

gam.P.values$Year.line <- as.factor(ifelse(gam.P.values$Year.P < 0.05, 1, 2))
gam.P.values$doy.line <- as.factor(ifelse(gam.P.values$doy.P < 0.05, 1, 2))

## summarize the predicted values
year.medians <- doBy::summaryBy(pred ~ Env.Cov  + Year , data = gam.preds, keep.names = T, FUN = median) 
year.medians <- merge(year.medians, gam.P.values[,c('Env.Cov','Year.line')])

year.medians$Cov.label <- factor(year.medians$Env.Cov, 
                        levels = c('elev.range' , 'IR', 'Total.Precip..mm.' ,  'avg.temp.day', 'u' , 'Discharge' ),
                        labels = c("Tidal Amplitude (m)", "Solar Radiation (W/m)", "Precipitation (mm)", "Temperature (°C)", "Wind (u)", "River Discharge (m3/s)") )  

doy.medians <- 	doBy::summaryBy(pred ~  Env.Cov + DOY  , data = gam.preds, keep.names = T, FUN = median)   
doy.medians <- merge(doy.medians, gam.P.values[,c('Env.Cov','doy.line')])
doy.medians$Cov.label <- factor(doy.medians$Env.Cov, 
                        levels = c('elev.range' , 'IR', 'Total.Precip..mm.' ,  'avg.temp.day', 'u' , 'Discharge' ),
                        labels = c("Tidal Amplitude (m)", "Solar Radiation (W/m)", "Precipitation (mm)", "Temperature (°C)", "Wind (u)", "River Discharge (m3/s)") )  

## reshape the data for plotting  
E2 <- reshape2::melt(E[,c('Year', 'DOY', 'elev.range' , 'IR', 'Total.Precip..mm.' ,  'avg.temp.day', 'u' , 'Discharge'  )],    #'v',
id.vars=c( "Year"  ,    "DOY"   ),     variable.name="Env.Cov",     value.name="Value" ) 

E2$Cov.label <- factor(E2$Env.Cov, 
                        levels = c('elev.range' , 'IR', 'Total.Precip..mm.' ,  'avg.temp.day', 'u' , 'Discharge' ),
                        labels = c("Tidal Amplitude (m)", "Solar Radiation (W/m)", "Precipitation (mm)", "Temperature (°C)", "Wind (u)", "River Discharge (m3/s)") )  

  
## Figure 1  
## Seasonal variation in covariates
p1 <- ggplot(data = E2 , aes(x= DOY, y = Value, group = DOY )   ) +    
 geom_boxplot() +
 geom_line (data = doy.medians , aes(x= DOY , y = pred, group = 1 , linetype = doy.line ),  color = 'blue' , size = 2 ,  show.legend = FALSE ) +
 ylab('') +  xlab("Day of Year")  +
 theme(text=element_text(size=16),
        panel.background = element_rect(fill="white"),
        panel.grid.minor = element_blank(),
        strip.background = element_blank(),
        axis.line=element_line(colour="black")) +
 facet_wrap(~Cov.label, ncol = 2, scales="free_y" )  #,   labeller=label_parsed

pdf('Fig 1 seasonal variation in covariates.pdf')
p1
dev.off()

  
## Figure 2  
## Annual variation in covariates
p2 <- ggplot(data = E2 ,  aes(x= Year , y = Value, group = Year)) +    
geom_boxplot()  +
geom_line (data = year.medians , aes(x= Year  , y = pred  , group = 1, linetype = Year.line),  color = 'blue', size = 2 ,  show.legend = FALSE ) +
 ylab('') +  xlab("Year")  +   
 theme(text=element_text(size=16),
        panel.background = element_rect(fill="white"),
        panel.grid.minor = element_blank(),
        strip.background = element_blank(),
        axis.line=element_line(colour="black")) +
 facet_wrap(~ Cov.label, ncol = 2, scales="free_y")
 
pdf('Fig 2 annual variation in covariates.pdf')
p2
dev.off()
 
  
  
###########################################################################################################  
###################### TRENDS AND COVARIATE MODELLING   ###################################################  
###########################################################################################################  

## scale and log-transform variables
E$DOY.c <- scale(E$DOY)
E$Year.c <- scale(E$Year)
E$Year.fac <- as.factor(E$Year)
E$log.WESA <- log(E$WESA + 1)
E$log.DUNL <- log(E$DUNL + 1) 
E$total.pred <- E$MERL + E$PEFA
E$presence <- ifelse(E$total.pred > 0, 1, 0)

  
##############  WESTERN SANDPIPER #####################################################################################################################

wesa.base_mod<-lmer(log.WESA~ Year.c + DOY.c + I(DOY.c^2) + (DOY.c + I(DOY.c^2)|Year.fac), data = E, REML =F, lmerControl(optimizer = 'bobyqa')) 
 summary(wesa.base_mod)
wesa.full_mod<-lmer(log.WESA~ Year.c + DOY.c  + I(DOY.c^2) + scale(elev.range) + scale(IR) + scale(Total.Precip..mm.) + scale(avg.temp.day) + scale(Discharge) + 
           scale(u) + scale(v)  + (DOY.c + I(DOY.c^2)|Year.fac), 
           data = E, REML =F, lmerControl(optimizer = 'bobyqa'))   
summary(wesa.full_mod)
  
 # do the model selection
lmerTest::step(wesa.full_mod, direction="backward", reduce.random=F,   keep=c( "Year.c", "DOY.c", "I(DOY.c^2)"))

 # final model
 wesa.final.mod <-  lmer(log.WESA ~ Year.c + DOY.c + I(DOY.c^2) + scale(elev.range) + 
    scale(Discharge) + scale(u) + (DOY.c + I(DOY.c^2) | Year.fac), 
  data = E,REML =T , lmerControl(optimizer = 'bobyqa')) 
summary(wesa.final.mod)	

# # check on predators ## total raptors
wesa.final.mod.pred2 <-	update(wesa.final.mod, ~ . + total.pred    ) 
summary(wesa.final.mod.pred2)
#anova(wesa.final.mod.pred2, test = 'LRT')

## check on residuals and heteroskedasticity
r1 <- ggplot(data=E, aes(residuals(wesa.final.mod))) + 
  geom_histogram(aes(y =..density..), bins = 25, col = 'black', fill = 'lightblue') + theme_bw(base_size = 16) + 
  labs (y = 'Density', x = 'Residual') + 
  stat_function(fun = dnorm, args = list(mean = 0, sd = sigma(wesa.final.mod)  ), col = 'red')
  
r2 <- ggplot( data = E, aes(x = log.WESA, y = predict(wesa.final.mod))) + 
geom_point(shape = 21, colour = "black", fill = "lightblue") + geom_abline(intercept = 0, slope = 1, col = 'red') + theme_bw(base_size = 16) +
labs (x = 'Observed', y = 'Predicted')

r3 <- ggplot( data = E, aes(y = residuals(wesa.final.mod), x = predict(wesa.final.mod))) + 
geom_point(shape = 21, colour = "black", fill = "lightblue") + geom_abline(slope = 0, col = 'red') + theme_bw(base_size = 16) +
labs (x = 'Predicted', y = 'Residuals')

cowplot::plot_grid(r1,r2,r3, ncol = 1)

	
#### MAKE COVARIATE PLOTS  
		  
##WESA vs. DOY.c and discharge          
pred.dat.dis <- expand.grid(Year.c = median(E$Year.c), Year.fac = as.character(median(unique(E$Year))),
DOY.c = seq(min(E$DOY.c),max(E$DOY.c), by = 0.1),
# DOY.c = as.numeric(unique(E$DOY.c)),
elev.range=median(E$elev.range), u= median(E$u),
Discharge = c(quantile(E$Discharge,0.1),quantile(E$Discharge,0.5), quantile(E$Discharge,0.9)) )
pred.dat.dis$pred <- exp(predict(wesa.final.mod, pred.dat.dis, re.form=NA))
pred.dat.dis$DOY <- (pred.dat.dis$DOY.c)*sd(E$DOY)  + mean(E$DOY) 

## calculate the percent change from 0.9 to 0.1 percentiles	
mean((pred.dat.dis[pred.dat.dis$Discharge == quantile(E$Discharge,0.9) ,]$pred - pred.dat.dis[pred.dat.dis$Discharge == quantile(E$Discharge,0.1),]$pred)/
		pred.dat.dis[pred.dat.dis$Discharge == quantile(E$Discharge,0.9) ,]$pred)

wesa.dis<-ggplot(data = E, aes(x=DOY , y=WESA/1000, col = Discharge))  + 
	geom_point() + ylim(0, 225)  +
    geom_line( data = pred.dat.dis, aes(x=DOY , y=pred/1000, group = Discharge, col=Discharge), size =2 ) +
	theme_bw(base_size = 16) +
	scale_color_gradientn(colours=wes_palette("Zissou1",   type = "continuous"))+
	labs(title = 'River Outflow', x = 'Day of Year', y=expression("Count " ~ (10^{3})), color=expression("Discharge "(~m^{3}/s)))
	
wesa.dis			   


		  
##WESA vs. DOY.c and elev.range (tidal amplitude)         
pred.dat.amp <- expand.grid(Year.c = median(E$Year.c), Year.fac = as.character(median(unique(E$Year))),
DOY.c = seq(min(E$DOY.c),max(E$DOY.c), by = 0.01),
# DOY.c = as.numeric(unique(E$DOY.c)),
u= median(E$u),
elev.range= as.numeric(c(quantile(E$elev.range,0.1),quantile(E$elev.range,0.5), quantile(E$elev.range,0.9))) ,
Discharge = median(E$Discharge)  )
pred.dat.amp$pred <- exp(predict(wesa.final.mod, pred.dat.amp, re.form=NA))
pred.dat.amp$DOY <- pred.dat.amp$DOY.c*sd(E$DOY) + mean(E$DOY) 

## calculate the percent change from 0.75 to 0.25 percentiles	
mean((pred.dat.amp[pred.dat.amp$elev.range == quantile(E$elev.range,0.9),]$pred - pred.dat.amp[pred.dat.amp$elev.range == quantile(E$elev.range,0.1),]$pred)/
    pred.dat.amp[pred.dat.amp$elev.range == quantile(E$elev.range,0.9),]$pred)

wesa.elev.range <-ggplot(data = E, aes(x=DOY , y=WESA/1000, col = elev.range)) +
	geom_point() + ylim(0, 225)  +
	geom_line (data = pred.dat.amp , aes(x=DOY , y=pred/1000,group = elev.range, col=elev.range), size = 2 ) +
	theme_bw(base_size = 16) +
#	scale_color_tron()+
	scale_color_gradientn(colours=wes_palette("Zissou1",   type = "continuous"))+
	labs(title = 'Tidal Amplitude', x = 'Day of Year', 
    y=expression("Count " ~ (10^{3})), color=expression("Tidal Amplitude (m)"))

wesa.elev.range			   


##WESA vs. DOY and wind vector u          
pred.dat.u <- expand.grid(Year.c = median(E$Year.c), Year.fac = as.character(median(unique(E$Year))),
DOY.c = seq(min(E$DOY.c),max(E$DOY.c), by = 0.01),
elev.range= median(E$elev.range),
u= as.numeric(c(quantile(E$u,0.1),quantile(E$u,0.5), quantile(E$u,0.9))) ,
Discharge = median(E$Discharge)  )
pred.dat.u$pred <- exp(predict(wesa.final.mod, pred.dat.u, re.form = NA))
pred.dat.u$DOY <- pred.dat.u$DOY.c*sd(E$DOY) + mean(E$DOY) 

## calculate the percent change from 0.9 to 0.1 percentiles	
mean((pred.dat.u[pred.dat.u$u == quantile(E$u,0.9),]$pred - pred.dat.u[pred.dat.u$u == quantile(E$u,0.1),]$pred)/pred.dat.u[pred.dat.u$u == quantile(E$u,0.9),]$pred)

wesa.u <-ggplot(data = E, aes(x=DOY , y=WESA/1000, col = u)) +
	geom_point() + ylim(0, 225)  +
	geom_line (data = pred.dat.u , aes(x=DOY , y=pred/1000,group = u, col=u), size = 2 ) +
	theme_bw(base_size = 16) +
	#scale_color_gradient(low="blue", high="red") +
	 
	scale_color_gradientn(colours=wes_palette("Zissou1", 10, type = "continuous"))+
	labs(title = 'Wind Vector', x = 'Day of Year', 
    y=expression("Count " ~ (10^{3})), color=expression("Wind vector (u)"))

wesa.u			   

    
##############  DUNLIN ##################################################################################################################################
dunl.base_mod<-lmer(log.DUNL~ Year.c + DOY.c + I(DOY.c^2) + (DOY.c + I(DOY.c^2)|Year.fac), data = E, REML =F, lmerControl(optimizer = 'bobyqa')) 
summary(dunl.base_mod)

dunl.full_mod<-lmer(log.DUNL~ Year.c + DOY.c + I(DOY.c^2) + scale(elev.range) + scale(IR) + scale(Total.Precip..mm.) + scale(avg.temp.day) + scale(Discharge) + 
scale(u) + scale(v)  + (DOY.c + I(DOY.c^2)|Year.fac), 
           data = E, REML =F,lmerControl(optimizer = 'bobyqa'))   
                  
lmerTest::step(dunl.full_mod, direction="backward", reduce.random=F, keep=c("Year.c","DOY.c", "I(DOY.c^2)"))
                        
dunl.final_mod <- lmer(log.DUNL~ Year.c + DOY.c + I(DOY.c^2) + scale(elev.range) + 
    scale(Discharge) + scale(u) + (DOY.c + I(DOY.c^2) | Year.fac), 
	data = E, REML =T ,  lmerControl(optimizer = 'bobyqa') )      
summary(dunl.final_mod)
 
# check on predators ## total raptors
dunl.best_mod.pred2 <-	update(dunl.final_mod, ~ . + scale(total.pred )   ) 
summary(dunl.best_mod.pred2)


## check on residuals and heteroskedasticity
r1 <- ggplot(data=E, aes(residuals(dunl.final_mod))) + 
  geom_histogram(aes(y =..density..), bins = 25, col = 'black', fill = 'lightblue') + theme_bw(base_size = 16) + 
  labs (y = 'Density', x = 'Residual') + 
  stat_function(fun = dnorm, args = list(mean = 0, sd = sigma(dunl.final_mod)  ), col = 'red')
  
r2 <- ggplot( data = E, aes(x = log.DUNL, y = predict(dunl.final_mod))) + 
geom_point(shape = 21, colour = "black", fill = "lightblue") + geom_abline(intercept = 0, slope = 1, col = 'red') + theme_bw(base_size = 16) +
labs (x = 'Observed', y = 'Predicted')

r3 <- ggplot( data = E, aes(y = residuals(dunl.final_mod), x = predict(dunl.final_mod))) + 
geom_point(shape = 21, colour = "black", fill = "lightblue") + geom_abline(slope = 0, col = 'red') + theme_bw(base_size = 16) +
labs (x = 'Predicted', y = 'Residuals')

cowplot::plot_grid(r1,r2,r3, ncol = 1)

 
#### MAKE COVARIATE PLOTS 

##DUNL vs. DOY.c and discharge          
pred.dat.dis$pred.dunl <- exp(predict(dunl.final_mod, pred.dat.dis, re.form = NA))

## calculate the percent change from 0.9 to 0.1 percentiles	
mean((pred.dat.dis[pred.dat.dis$Discharge == quantile(E$Discharge,0.9) ,]$pred.dunl - pred.dat.dis[pred.dat.dis$Discharge == quantile(E$Discharge,0.1),]$pred.dunl)/
    pred.dat.dis[pred.dat.dis$Discharge == quantile(E$Discharge,0.9) ,]$pred.dunl)

DUNL.dis<-ggplot(data = E, aes(x=DOY , y=DUNL/1000, col = Discharge)) +
	geom_point() + ylim(0, 80)  +
    geom_line( data = pred.dat.dis, aes(x=DOY , y=pred.dunl/1000, group = Discharge, col=Discharge), size =2 ) +
	theme_bw(base_size = 16) +
	scale_color_gradientn(colours=wes_palette("Zissou1",   type = "continuous"))+
	labs(title = 'River Outflow', x = 'Day of Year', y=expression("Count " ~ (10^{3})), color=expression("Discharge "(~m^{3}/s)))

DUNL.dis			   

		  
##DUNL vs. DOY.c and elev.range (tidal amplitude)          
pred.dat.amp$pred.dunl <- exp(predict(dunl.final_mod, pred.dat.amp, re.form = NA))

## calculate the percent change from 0.9 to 0.1 percentiles	
mean((pred.dat.amp[pred.dat.amp$elev.range == quantile(E$elev.range,0.9),]$pred.dunl - pred.dat.amp[pred.dat.amp$elev.range == quantile(E$elev.range,0.1),]$pred.dunl)/
    pred.dat.amp[pred.dat.amp$elev.range == quantile(E$elev.range,0.9),]$pred.dunl)

DUNL.elev.range <-ggplot(data = E, aes(x=DOY  , y=DUNL/1000, col = elev.range)) +
	geom_point() + ylim(0, 80)  +
	geom_line (data = pred.dat.amp , aes(x=DOY  , y=pred.dunl/1000,group = elev.range, col=elev.range), size = 2 ) +
	theme_bw(base_size = 16) +
	scale_color_gradientn(colours=wes_palette("Zissou1",   type = "continuous"))+
	labs(title = 'Tidal Amplitude', x = 'Day of Year', 
    y=expression("Count " ~ (10^{3})), color=expression("Tidal Amplitude (m)"))

DUNL.elev.range			   


##DUNL vs. DOY and wind vector u          
pred.dat.u$pred.dunl <- exp(predict(dunl.final_mod, pred.dat.u, re.form = NA))

## calculate the percent change from 0.9 to 0.1 percentiles	
mean((pred.dat.u[pred.dat.u$u == quantile(E$u,0.9),]$pred.dunl - pred.dat.u[pred.dat.u$u == quantile(E$u,0.1),]$pred.dunl)/pred.dat.u[pred.dat.u$u == quantile(E$u,0.9),]$pred.dunl)

DUNL.u <-ggplot(data = E, aes(x=DOY , y=DUNL/1000, col = u)) +
	geom_point() + ylim(0, 80)  +
	geom_line (data = pred.dat.u , aes(x=DOY , y=pred.dunl/1000, group = u, col=u), size = 2 ) +
	theme_bw(base_size = 16) +
	scale_color_gradientn(colours=wes_palette("Zissou1", type = "continuous"))+
	labs(title = 'Wind Vector', x = 'Day of Year', 
    y=expression("Count " ~ (10^{3})), color=expression("Wind vector (u)"))

DUNL.u			   


#################plots together###################
 
#tiff(file="Figure 3 WESA and covariates.tiff",
#width=9, height=12, units="in", res=600, compression = 'lzw')
pdf('Figure 3 WESA and covariates.pdf', width=7, height=10 )
### wesa plots
cowplot::plot_grid(
wesa.dis + theme(legend.justification = "left"),
wesa.elev.range + theme(legend.justification = "left"), 
wesa.u + theme(legend.justification = "left")  , 
align = "hv", ncol = 1)

dev.off()


#tiff(file="Figure 4 DUNL and covariates.tiff",
#width=9, height=12, units="in", res=600, compression = 'lzw')
pdf('Figure 4 DUNL and covariates.pdf', width=7, height=10 )
### dunl plots
cowplot::plot_grid(
DUNL.dis + theme(legend.justification = "left"),
DUNL.elev.range + theme(legend.justification = "left"), 
DUNL.u + theme(legend.justification = "left")  , 
align = "hv", ncol = 1)

dev.off() 

###############################################################################
#################### Annual index trends ######################################
###############################################################################
   
## create dataframe with same median values for all years  
index.df1 <- data.frame(Year = unique(E$Year), elev.range = median(E$elev.range), Discharge = median(E$Discharge), 
 u = mean(E$u), DOY.c = median(E$DOY.c) )
index.df1$Year.c <- (index.df1$Year - mean(E$Year))/sd(E$Year)
index.df1$Year.fac <- 1

## create dataframe with different median covariate values for each year  
index.df <- doBy::summaryBy(elev.range + Discharge + u  ~ Year, FUN = median, data = E, keep.names = T)
index.df$Year.c <- (index.df$Year - mean(E$Year))/sd(E$Year) 
index.df$DOY.c = median(E$DOY.c)
index.df$DOY <- index.df$DOY.c*sd(E$DOY)  + mean(E$DOY)
index.df$Year.fac <- as.factor(index.df$Year )  

# fixed-effects only indices predicted on index.df1
index.df$pred.wesa <- exp(predict(wesa.final.mod, index.df1 , re.form = NA)) 
index.df$pred.dunl <- exp(predict(dunl.final_mod, index.df1 , re.form = NA))  
index.df[,c( 'wesa.fit_t'  , 'wesa.upr2'   , 'wesa.lwr2' )] <- exp(predictInterval(merMod = wesa.final.mod, newdata = index.df1,
                                                                                   level = 0.95, n.sims = 1000,which = 'fixed',
                                                                                   stat = "median", type="linear.prediction",
                                                                                   include.resid.var = FALSE))/1000						
index.df[,c( 'dunl.fit_t'  , 'dunl.upr2'   , 'dunl.lwr2' )] <- exp(predictInterval(merMod = dunl.final_mod, newdata = index.df1,
                                                                                   level = 0.95, n.sims = 1000,which = 'fixed',
                                                                                   stat = "median", type="linear.prediction",
                                                                                   include.resid.var = FALSE))/1000				
## year indices including random effect but no residual error
index.df[,c( 'wesa.fit'  , 'wesa.upr'   , 'wesa.lwr' )] <- exp(predictInterval(merMod = wesa.final.mod, newdata = index.df,
                        level = 0.95, n.sims = 1000,
                        stat = "median", type="linear.prediction",
                        include.resid.var = FALSE))/1000
index.df[,c( 'dunl.fit'  , 'dunl.upr'   , 'dunl.lwr' )] <- exp(predictInterval(merMod = dunl.final_mod, newdata = index.df,
                        level = 0.95, n.sims = 1000,
                        stat = "median", type="linear.prediction",
                        include.resid.var = FALSE))/1000

wesa.plot <- ggplot(data = index.df, aes (x = Year , y = wesa.fit)) +
  geom_ribbon( data = index.df, aes(x = Year , y = wesa.fit_t,
                                    ymin = wesa.lwr2, ymax = wesa.upr2), colour = NA, fill='lightgrey' , cex = 2 ) + 
  geom_line( data = index.df, aes(x = Year , y = wesa.fit_t), colour = 'red' , cex = 2 ) + 
  geom_point( data = index.df, aes(x = Year , y = wesa.fit),  cex = 2) + 
  geom_linerange( data = index.df, aes(x = Year , ymin = wesa.lwr, ymax = wesa.upr) ) +
 # geom_vline(xintercept = c(2007.5,2014.5), linetype = 'dotted') +  ## add Weiser period
  scale_y_continuous(  trans='log10') + 
  theme(text=element_text(size=16),
        panel.background = element_rect(fill="white"),
        panel.grid.minor=element_blank(),
        strip.background = element_blank(),
        axis.line=element_line(colour="black")) +
    labs(title = 'Western Sandpiper', x = 'Year', y = expression(paste("Index (", 10^3, " birds; ", log[10],  " scale)")) )

wesa.plot

dunl.plot <- ggplot(data = index.df, aes (x = Year , y = dunl.fit)) +
  geom_ribbon( data = index.df, aes(x = Year , y = dunl.fit_t,
                                    ymin = dunl.lwr2, ymax = dunl.upr2), colour = NA, fill='lightgrey' , cex = 2 ) + 
  geom_line( data = index.df, aes(x = Year , y = dunl.fit_t), colour = 'red' , cex = 2 , lty = 2 ) + 
  geom_point( data = index.df, aes(x = Year , y = dunl.fit),  cex = 2) + 
  geom_linerange( data = index.df, aes(x = Year , ymin = dunl.lwr, ymax = dunl.upr) ) +
 # geom_vline(xintercept = c(2007.5,2014.5), linetype = 'dotted') +  ## add Weiser period
  scale_y_continuous(  trans='log10') + 
  theme(text=element_text(size=16),
        panel.background = element_rect(fill="white"),
        panel.grid.minor=element_blank(),
        strip.background = element_blank(),
        axis.line=element_line(colour="black")) +
  labs(title = 'Dunlin', x = 'Year', y = expression(paste("Index (", 10^3, " birds; ", log[10],  " scale)")) )

    
dunl.plot

	
### index plots together
pdf('Figure 5 annual indices.pdf', width=6, height=9 )
cowplot::plot_grid(
wesa.plot, dunl.plot  , 
align = "hv"   , ncol = 1)
dev.off()
  
   
## define functions for estimates of percent change  
  perc_change<-function(x,i){
      ((x[length(x)]-x[i])/abs(x[i]))*100
    }
    
perc_change.yr<-function(x,i){
      (((x[length(x)]-x[i])/abs(x[i]))*100)/length(x)
    }

## western sandpiper
perc_change(index.df$pred.wesa,1)  # from start 	
perc_change.yr(index.df$pred.wesa,1)
 
perc_change(index.df$pred.wesa,17)  # from 2009 	
perc_change.yr(index.df$pred.wesa,17) 
  
## dunlin 
perc_change(index.df$pred.dunl,1)  # from start 	
perc_change.yr(index.df$pred.dunl,1)
 
perc_change(index.df$pred.dunl,17)  # from 2009 	
perc_change.yr(index.df$pred.dunl,17) 
  
   
  
######################################END#####################################################
